# Supplementary material for: Critical Role of Monooxygenase in Biodegradation of 2,4,6-Trinitrotoluene by Buttiauxella sp. S19-1
Source: Molecules. 2023 Feb 19;28(4):1969. doi: 10.3390/molecules28041969 (PMC9958683; doi:10.3390/molecules28041969)
Supplement: Supplementary file 1 [file molecules-28-01969-s001.zip]

Archive with 1 entries (1 files):
- molecules-2204347-supplementary.pdf
